# Supplementary material for: Modulation of the gut microbiota and lipidomic profiles by black chokeberry (Aronia melanocarpa L.) polyphenols via the glycerophospholipid metabolism signaling pathway
Source: Front Nutr. 2022 Aug 4;9:913729. doi: 10.3389/fnut.2022.913729 (PMC9387202; doi:10.3389/fnut.2022.913729)
Supplement: Supplementary file 2 [file Data_Sheet_2.xlsx]

## Sheet: Supplementary table 1
Supplementary table 1 Chemical characterisation of the polyphenols extract from chokeberry
	Extract content (mg/100 g dry weight)	Daily intake1 (mg/kg body weight)
Total polyphenols	8914.68 ± 110.37	89.15
(+) - catechin	17.74 ± 2.12	0.18
(‒) - epicatechin	181.15 ± 6.34	1.81
Chlorogenic acid	410.62 ± 70.45	4.11
cis-Tiliroside	55.23 ± 3.79	0.55
Procyanidins	4535.12 ± 80.13	45.35
Procyanidin B1	36.86 ±.099	0.37
Procyanidin B2	255 ± 8.77	2.55
Procyanidin C1	26.12 ± 1.26	0.26
Anthocyanin	2146.82 ± 70.65	21.47
Cyanidin-3-galactoside chloride	1112.14 ± 40.65	11.12
Cyanidin 3-monoarabinoside	370.69 ± 40.37	3.71
Cyanidin 3-Xyloside	55.33 ± 2.28	0.55
Cyanidin 3-O-glucoside chloride	65.98 ± 3.32	0.66
1: Daily intake was calculated based on the 1000 mg of chokeberry polyphenols extract/kg of body weight dose orally given to rats for 40 days.

## Sheet: Supplementary table 2
Supplementary table 2 Primer list for the qPCR analysis
Gene Name	Forward	Reverse
Actin	cgttgacatccgtaaagacc	ctaggagccagggcagtaatc
PPARα	tcacacaatgcaatccgttt	gccagagatttgaggtctgc
PPARγ	gaccactcccattcctttga	aaccattgggtcagctcttg
ACC1	tgaggaggaccgcatttatc	gcatggaatggcagtaaggt
SREBP-1C	ccagcctttgaggataacca	tgcaggtcagacacaggaag
C/EBPα	gccaagaagtcggtggataa	aacaccttctgctgcgtctc
HSL	gagacggaggaccattttga	cggaggtctctgaggaacag
FAS	aagatcccggaaagcaagat	tgataccagcactggagcag
LCAT	gtaaccacacacggcctgtcat	gttgaaatccagccagatggt
CPT1	ctcctggaagaaacgccttatt	caccttgcagtagttggaacc
PEMT	atcatcctgcttctgaacatc	agcacaaacacgagtccc
DGK	gggtgggagcctcaaacaat	tggtcagaggtctcgtgtct
EPT1	ttcagccagagatgccagtg	caggcacccaatcctagcaa
PSS1	atgaagaccctcctactgttgg	gcttcctttcctgtcgtcaact
LPCAT2	tgcggttcagattccgcttttct	gttgccaccggtaaatagctttcg
PSS2	atcatcctgcttctgaacatc	agcacaaacacgagtccc
PLD1	catcgacagcacctccaac	gagttctcccactccggtct
PLD2	gtgccactgtgcaggtcttgagg	gcagaatagcctggatggag
AMPK	tgaagatcggccactacatcct	cttgcccaccttcactttcc

## Sheet: Supplementary table 3
Supplementary table 3. Individual lipids altered in the BC group vs. HFD group
No.	Lipid Species	Chemical class	Fold change	p-value(t-test)	VIP	Trend
1	PE(15:0/24:1)	Diacylglycerophosphoethanolamines	0.733521	0.000850393	2.62	↓
2	PE(16:0/20:4)	Diacylglycerophosphoethanolamines	0.48	0.00074	2.25	↓
3	PE(16:0/22:6)	Diacylglycerophosphoethanolamines	0.188396	0.0134192	2.15	↓
4	PE(17:0/22:2)	Diacylglycerophosphoethanolamines	0.811943	0.0260259	3.12	↓
5	PE(18:0/20:4)	Diacylglycerophosphoethanolamines	0.51	0.00227542	2.54	↓
6	PE(18:0/22:6)	Diacylglycerophosphoethanolamines	0.16	0.00764378	4	↓
7	PE(18:1/19:0)	Diacylglycerophosphoethanolamines	0.790301	0.00673139	2.59	↓
8	PE(18:2/19:0)	Diacylglycerophosphoethanolamines	0.815715	0.0155679	3.17	↓
9	PE(20:0/20:1)	Diacylglycerophosphoethanolamines	0.78339	0.00227542	5.32	↓
10	PE(20:0/22:4)	Diacylglycerophosphoethanolamines	0.81374	0.00538514	12.14	↓
11	PE(20:1/18:0)	Diacylglycerophosphoethanolamines	0.838704	0.0151029	6.78	↓
12	PE(20:3/21:0)	Diacylglycerophosphoethanolamines	0.53322	0.000129745	3.73	↓
13	PE(20:4/19:0)	Diacylglycerophosphoethanolamines	0.846419	0.0278738	3.06	↓
14	PE(20:4/20:0)	Diacylglycerophosphoethanolamines	0.872902	0.00926759	4	↓
15	PE(20:4/21:0)	Diacylglycerophosphoethanolamines	0.824872	0.00754378	4	↓
16	PE(22:4/19:0)	Diacylglycerophosphoethanolamines	1.33392	0.00615815	2.54	↑
17	PE(22:4/21:0)	Diacylglycerophosphoethanolamines	1.33877	0.00411588	1.73	↑
18	PE(22:6/21:0)	Diacylglycerophosphoethanolamines	1.52328	0.000966612	1.39	↑
19	PE(22:6/22:1)	Diacylglycerophosphoethanolamines	1.34032	0.0396863	1.55	↑
20	LysoPE(18:0)	Glycerophosphoethanolamines	1.27599	0.00351758	1.21	↑
21	LysoPE(20:0)	Glycerophosphoethanolamines	1.21614	0.0110322	13.04	↑
22	LysoPE(22:4)	Glycerophosphoethanolamines	1.18813	0.0111888	1.49	↑
23	LysoPE(24:0)	Glycerophosphoethanolamines	1.51314	0.00191233	1.2	↑
24	LysoPE(24:1)	Glycerophosphoethanolamines	1.60887	0.000744848	2.28	↑
25	PC(17:1/0:0)	Glycerophosphocholines	1.35553	0.00286527	1.94	↓
26	PC(17:0/18:2)	Glycerophosphocholines	0.784165	0.0078332	3.43	↓
27	PC(17:0/20:3)	Glycerophosphocholines	0.488383	5.8705e-06	3.61	↑
28	PC(19:1/0:0)	Glycerophosphocholines	1.26779	0.0050978	7.21	↑
29	PC(19:3/0:0)	Glycerophosphocholines	2.28696	0.000153337	1.02	↑
30	PC(20:3/19:0)	Glycerophosphocholines	0.484283	2.55102e-05	9.57	↓
31	LysoPC(15:0)	Glycerophosphocholines	1.20598	0.0167544	1.09	↑
32	LysoPC(17:0)	Glycerophosphocholines	1.2283	0.0121531	4.9	↑
33	LysoPC(18:0)	Glycerophosphocholines	1.89855	2.70136e-05	3.7	↑
34	LysoPC(20:0)	Glycerophosphocholines	3.30255	0.000126141	1.69	↑
35	PS(12:0/12:0)	Glycerophosphoserines	0.584525	0.00114357	2.74	↓
36	PS(18:1/22:0)	Glycerophosphoserines	0.797545	0.00642971	10.14	↓
37	PS(22:0/20:1)	Glycerophosphoserines	0.625098	0.0110423	1.6	↓
38	PS(22:0/20:5)	Glycerophosphoserines	0.74114	0.0189077	1.07	↓
39	PS(O-16:0/19:0)	1-alkyl,2-acylglycerophosphoserines	0.601392	0.003305	2.37	↓
40	SM(d18:1/16:0)	Ceramide phosphocholines (sphingomyelins)	1.75355	0.00209356	1.19	↑
41	SM(d19:1/18:0)	Ceramide phosphocholines (sphingomyelins)	0.748515	0.0300375	1.99	↓
42	PI(16:0/18:1)	Glycerophosphoinositols	1.49	0.0025	2.79	↑
43	PI(16:0/18:2)	Glycerophosphoinositols	1.68143	0.000626828	3.29	↑
44	PI(16:0/20:4)	Glycerophosphoinositols	1.4089	0.00149204	5.19	↑
45	PI(18:0/22:4)	Glycerophosphoinositols	0.738787	0.016962	1.03	↓
46	PI(18:0/22:6)	Glycerophosphoinositols	1.30974	0.0412257	2.16	↑
47	PI(18:1/18:1)	Glycerophosphoinositols	1.85125	0.000128877	4.93	↑
48	PI(20:4/17:0)	Glycerophosphoinositols	2.03226	4.00652e-06	2.25	↑
49	PI(20:4/18:1)	Glycerophosphoinositols	1.60586	0.000308055	3.37	↑
50	PI(22:6/16:0)	Glycerophosphoinositols	1.69763	0.000188256	1.71	↑
51	PI(O-16:0/18:0)	1-alkyl,2-acylglycerophosphoinositols	1.32996	0.0163751	1.39	↑
52	Cer(d18:1/24:1)	Ceramides	0.772171	0.00233092	1.95	↓
53	Cer(d18:1/25:0)	Ceramides	0.757611	0.0163761	2.69	↓
54	PA(18:2/20:1)	Diacylglycerophosphates	1.63	0.0024	2.75	↑
55	PA(20:4/18:0)	Diacylglycerophosphates	1.83	0.000326828	3.34	↑
56	PA(22:4/20:1)	Diacylglycerophosphates	1.51	0.00129204	2.12	↑
57	2-amino-4-cyano-butanoic acid	Fatty Acids and Conjugates	1.21602	0.0367876	1.15	↑
58	11,15-dimethyl-hexadecanoic acid	Fatty Acids and Conjugates	0.89558	0.036106	9.07	↓
59	4-hydroxy-butyric acid	Fatty Acids and Conjugates	0.672539	0.0446573	1.47	↓
60	11-methyl-tetradecanoic acid	Fatty Acids and Conjugates	1.21697	0.00663102	1.76	↑
61	Octadecadienoic acid	Fatty Acids and Conjugates	1.82172	3.04539e-05	2.41	↑
62	ω-6 arachidonic acid	Fatty Acids and Conjugates	1.5104	0.0183975	1.79	↑
63	Eicosatrienoic acid	Fatty Acids and Conjugates	1.34337	0.0186483	4.01	↑
64	Pinolenic acid	Fatty Acids and Conjugates	1.26134	0.0256817	3.66	↑
	0.73	1.298	0.932	0.463	0.755	0.617	0.541
	0.515	1.653	1.113	0.57	1.095	1.261	0.537
	1.245	2.951	2.045	1.033	1.85	1.878	1.078

## Sheet: Supplementary table 4 
Supplementary table 4. Individual lipids altered in the LS group vs. HFD group
No.	Lipid Species	Chemical class	Fold change	p-value(t-test)	VIP	Trend
1	PE(15:0/24:1)	Diacylglycerophosphoethanolamines	0.754752	0.0034039	2.042	↓
2	PE(16:0/18:1)	Diacylglycerophosphoethanolamines	0.400612	0.00092771	1.173	↓
3	PE(16:0/22:6)	Diacylglycerophosphoethanolamines	0.238911	0.00499065	2.022	↓
4	PE(17:2/22:0)	Diacylglycerophosphoethanolamines	0.779163	0.0133006	1.348	↓
5	PE(18:0/20:4)	Diacylglycerophosphoethanolamines	0.591848	0.00384586	2.22	↓
6	PE(18:0/22:6)	Diacylglycerophosphoethanolamines	0.3581	0.0291476	1.95	↓
7	PE(18:1/19:0)	Diacylglycerophosphoethanolamines	0.859926	0.0325189	1.83	↓
8	PE(18:1/20:4)	Diacylglycerophosphoethanolamines	0.452754	0.00446666	2.22	↓
9	PE(18:2/19:0)	Diacylglycerophosphoethanolamines	0.872975	0.00477703	2.44	↓
10	PE(20:0/18:0)	Diacylglycerophosphoethanolamines	0.8121	0.00256	3.25	↓
11	PE(20:0/20:1)	Diacylglycerophosphoethanolamines	0.80401	0.00606157	4.14	↓
12	PE(20:0/22:4)	Diacylglycerophosphoethanolamines	0.763955	0.000181739	12.87	↓
13	PE(20:1/18:0)	Diacylglycerophosphoethanolamines	0.824066	0.0105819	6.15	↓
14	PE(20:4/19:0)	Diacylglycerophosphoethanolamines	0.800924	0.006726	3.23	↓
15	PE(20:4/20:0)	Diacylglycerophosphoethanolamines	0.841118	0.000299549	4.12	↓
16	PE(20:4/21:0)	Diacylglycerophosphoethanolamines	0.807675	0.0107219	3.5	↓
17	PE(20:5/21:0)	Diacylglycerophosphoethanolamines	0.793222	0.0312979	1.24	↓
18	PE(22:4/19:0)	Diacylglycerophosphoethanolamines	0.7157	0.00369147	2.04	↓
19	PE(22:4/21:0)	Diacylglycerophosphoethanolamines	0.576961	2.60124e-05	1.86	↓
20	PE(22:6/19:0)	Diacylglycerophosphoethanolamines	0.780931	0.0168834	1.94	↓
21	PE(O-16:1/22:6)	Glycerophosphoethanolamines	0.769505	0.00186113	1.72	↓
22	PE(P-16:0/21:0)	Glycerophosphoethanolamines	0.86052	0.00110627	1.29	↓
23	PE(P-18:0/22:6)	Glycerophosphoethanolamines	0.666316	0.00214951	1.75	↓
24	PE(P-18:1/22:6)	Glycerophosphoethanolamines	0.454654	0.000311779	1.02	↓
25	LysoPE(20:4/0:0)	Glycerophosphoethanolamines	0.695363	0.00607789	1.51	↓
26	LysoPE(22:6/0:0)	Glycerophosphoethanolamines	0.667072	0.0269509	1.09	↓
27	PS(18:1/20:0)	Diacylglycerophosphoserines	0.856871	0.00849882	7.13	↓
28	PS(18:1/22:0)	Diacylglycerophosphoserines	0.888182	0.0507156	5.59	↓
29	PS(18:3/22:0)	Diacylglycerophosphoserines	0.781085	0.00552289	9.93	↓
30	PS(20:4/20:0)	Diacylglycerophosphoserines	0.490531	0.0975089	1.2	↓
31	PS(22:0/20:1)	Diacylglycerophosphoserines	0.715548	0.0456291	1.15	↓
32	PS(22:2/22:1)	Diacylglycerophosphoserines	0.712686	0.000612201	1.46	↓
33	PS(O-16:0/19:0)	1-alkyl,2-acylglycerophosphoserines	0.534732	0.00160689	2.24	↓
34	PS(O-20:0/20:3)	1-alkyl,2-acylglycerophosphoserines	0.773643	0.001305	1.53	↓
35	SM(d17:1/24:0)	Ceramide phosphocholines (sphingomyelins)	0.787651	6.90685e-05	2.46	↓
36	SM(d18:1/24:0)	Ceramide phosphocholines (sphingomyelins)	0.8764	0.0418308	1.74	↓
37	SM(d18:1/25:0)	Ceramide phosphocholines (sphingomyelins)	0.797259	0.00138044	4.83	↓
38	SM(d18:1/26:0)	Ceramide phosphocholines (sphingomyelins)	0.756585	0.0132903	1.59	↓
39	SM(d18:2/23:0)	Ceramide phosphocholines (sphingomyelins)	0.863546	0.00991472	1.93	↓
40	SM(d18:2/24:0)	Ceramide phosphocholines (sphingomyelins)	0.769948	0.0323781	1.79	↓
41	SM(d18:2/25:0)	Ceramide phosphocholines (sphingomyelins)	0.878478	0.0201413	3.76	↓
42	Cer(d18:0/20:4)	Ceramides	0.650024	0.0025	2.55	↓
43	Cer(d18:0/26:1)	Ceramides	0.612629	0.000876308	1.14	↓
44	Cer(d18:1/17:0)	Ceramides	0.50167	0.0259183	1.01	↓
45	Cer(d18:1/22:0)	Ceramides	0.716344	0.00067513	1.39	↓
46	Cer(d18:1/23:0)	Ceramides	0.736526	0.00195568	1.33	↓
47	Cer(d18:1/24:1)	Ceramides	0.742136	0.00272171	2.22	↓
48	Cer(d18:1/25:0)	Ceramides	0.565463	0.000267036	3.48	↓
49	Cer(t18:0/24:0)	N-acyl-4-hydroxysphinganines (phytoceramides)	0.721309	0.000107415	1.25	↓
50	CerP(d18:1/24:1)	Ceramide 1-phosphates	0.713438	0.00368875	1.63	↓
51	2-amino-4-cyano-butanoic acid	Fatty Acids and Conjugates	1.25602	0.0105743	1.16	↑
52	3,11-dihydroxy myristoic acid	Fatty Acids and Conjugates	1.15284	0.0301989	1.06	↑

## Sheet: Supplementary table 5 
Supplementary table 5. Individual lipids altered in the LS+BC group vs. HFD group
No.	Lipid Species	Chemical class	Fold change	p-value(t-test)	VIP	Trend
1	PE(15:0/24:1)	Diacylglycerophosphoethanolamines	0.801925	0.0167255	1.68	↓
2	PE(16:0/18:1)	Diacylglycerophosphoethanolamines	0.485444	0.00662217	1.04	↓
3	PE(16:0/20:4)	Diacylglycerophosphoethanolamines	0.399795	0.00376263	3.61	↓
4	PE(16:0/22:6)	Diacylglycerophosphoethanolamines	0.180456	0.00393744	2.09	↓
5	PE(17:0/22:2)	Diacylglycerophosphoethanolamines	0.814357	0.0239199	2.64	↓
6	PE(18:0/20:4)	Diacylglycerophosphoethanolamines	0.505451	0.0293767	6.53	↓
7	PE(18:0/22:6)	Diacylglycerophosphoethanolamines	0.36	0.00364202	3.66	↓
8	PE(18:1/19:0)	Diacylglycerophosphoethanolamines	0.868699	0.0487266	1.7	↓
9	PE(18:1/20:4)	Diacylglycerophosphoethanolamines	0.463679	0.0086842	2.11	↓
10	PE(18:2/19:0)	Diacylglycerophosphoethanolamines	0.826994	0.0180625	2.64	↓
11	PE(20:0/20:1)	Diacylglycerophosphoethanolamines	0.793933	0.00253667	4.35	↓
12	PE(20:0/22:4)	Diacylglycerophosphoethanolamines	0.833766	0.0235479	8.92	↓
13	PE(20:1/18:0)	Diacylglycerophosphoethanolamines	0.804107	0.00364202	6.74	↓
14	PE(20:2/20:2)	Diacylglycerophosphoethanolamines	0.767645	0.0230503	1.63	↓
15	PE(20:3/21:0)	Diacylglycerophosphoethanolamines	0.522505	0.000255924	3.15	↓
16	PE(20:4/19:0)	Diacylglycerophosphoethanolamines	0.865625	0.0306634	2.4	↓
17	PE(20:4/20:0)	Diacylglycerophosphoethanolamines	0.866684	0.00647268	3.38	↓
18	PE(P-18:0/22:6)	Glycerophosphoethanolamines	0.68579	0.0166715	1.6	↓
19	PE(O-18:1/20:4)	Glycerophosphoethanolamines	0.752999	0.00845249	2.58	↓
20	PC(17:0/18:2)	Glycerophosphocholines	0.72365	0.000237482	3.63	↓
21	PC(17:0/20:3)	Glycerophosphocholines	0.463346	2.22882e-05	3	↓
22	PC(20:3/19:0)	Glycerophosphocholines	0.460869	6.88194e-05	8.04	↓
23	LysoPC(18:0)	Glycerophosphocholines	1.50059	0.0239199	2.55	↑
24	LysoPC(20:0)	Glycerophosphocholines	1.68965	0.00370079	3.21	↑
25	PS(12:0/12:0)	Glycerophosphoserines	0.451537	0.00101868	2.5	↓
26	PS(18:1/20:0)	Glycerophosphoserines	0.815847	0.0023281	8.43	↓
27	PS(18:1/22:0)	Glycerophosphoserines	0.747171	0.000138236	10.62	↓
28	PS(18:3/22:0)	Glycerophosphoserines	0.865904	0.0407587	6.82	↓
29	PS(22:0/20:1)	Glycerophosphoserines	0.721386	0.00217397	1.57	↓
30	PS(22:0/20:5)	Glycerophosphoserines	0.667629	0.00304707	1.16	↓
31	PS(22:4/21:0)	Glycerophosphoserines	0.784472	0.0236074	2.58	↓
32	PS(O-16:0/19:0)	1-alkyl,2-acylglycerophosphoserines	0.50003	0.000276877	2.4	↓
33	SM(d16:1/25:0)	Ceramide phosphocholines (sphingomyelins)	0.842316	0.0269528	2.37	↓
34	SM(d17:1/24:0)	Ceramide phosphocholines (sphingomyelins)	0.782893	0.00370079	1.95	↓
35	SM(d18:1/25:0)	Ceramide phosphocholines (sphingomyelins)	0.822371	0.0321852	3.38	↓
36	SM(d18:1/26:0)	Ceramide phosphocholines (sphingomyelins)	0.702624	0.0293939	1.45	↓
37	PI(16:0/18:1)	Glycerophosphoinositols	1.86155	0.00166399	1.27	↑
38	PI(16:0/18:2)	Glycerophosphoinositols	1.51463	0.00062413	2.4	↑
39	PI(16:0/20:4)	Glycerophosphoinositols	1.23836	0.0641979	2.7	↑
40	PI(18:0/20:4)	Glycerophosphoinositols	0.638271	0.0278817	9.15	↓
41	PI(18:0/22:4)	Glycerophosphoinositols	0.652451	0.00167591	1.1	↓
42	PI(18:1/18:1)	Glycerophosphoinositols	1.75957	0.000203337	3.86	↑
43	PI(20:4/17:0)	Glycerophosphoinositols	1.74416	0.000698653	1.47	↑
44	PI(22:6/18:1)	Glycerophosphoinositols	0.680252	0.0132787	1.07	↓
45	CerP(d18:1/24:1)	Ceramides	0.775771	0.00325244	2.61	↓
46	Cer(d18:1/25:0)	Ceramides	0.585298	0.00234243	1.6	↓
47	PA(18:2/20:1)	Diacylglycerophosphates	1.9	0.00187591	2.21	↑
48	PA(20:4/18:0)	Diacylglycerophosphates	1.53	0.000133337	3.66	↑
49	PA(22:4/20:1)	Diacylglycerophosphates	1.41	0.000598653	2.17	↑
50	11-methyl-tetradecanoic acid	Fatty Acids and Conjugates	1.47305	0.00291133	2.27	↑
51	Heptadecynoic acid	Fatty Acids and Conjugates	6.19902	0.00965833	1	↑
52	2-ethyl-2-butyl-decanoic acid	Fatty Acids and Conjugates	1.18186	0.0312008	12.81	↑
53	Octadecadienoic acid	Fatty Acids and Conjugates	1.30402	0.0120294	16.62	↑
54	Heptadecanoic acid	Fatty Acids and Conjugates	1.24252	0.0166038	1.93	↑
55	ω-6 Arachidonic acid	Fatty Acids and Conjugates	1.59839	0.00235911	1.79	↑
56	Eicosatrienoic acid	Fatty Acids and Conjugates	4.02222	0.110521	1.16	↑
57	Pinolenic acid	Fatty Acids and Conjugates	8.04309	0.0079834	5.49	↑
58	Deoxycholic acid	Bile acids and derivatives	2.0607	0.0735348	2	↑
59	Ursodeoxycholic acid	Bile acids and derivatives	3.50973	0.0930991	2.95	↑
60	12-Ketodeoxycholic acid	Bile acids and derivatives	4.05065	0.0638399	1.33	↑
